# Supplementary material for: Antitumor Activity by an Anti-CD44 Variant 9 Monoclonal Antibody in Gastric and Colorectal Cancer Xenograft Models
Source: Int J Mol Sci. 2025 Sep 19;26(18):9170. doi: 10.3390/ijms26189170 (PMC12470293; doi:10.3390/ijms26189170)
Supplement: Supplementary file 1 [file ijms-26-09170-s001.zip]

Archive with 3 entries (3 files):
- Supplementary Figure S1, S2 and S3.pdf
- Supplementary Table S1 C44Mab-1-mG2a-f, C44Mab-46-mG2a-f gastric cancer(BS01011b) .pdf
- .DS_Store
